# Supplementary material for: Ultra High-Resolution Gene Centric Genomic Structural Analysis of a Non-Syndromic Congenital Heart Defect, Tetralogy of Fallot
Source: PLoS One. 2014 Jan 31;9(1):e87472. doi: 10.1371/journal.pone.0087472 (PMC3909147; doi:10.1371/journal.pone.0087472)
Supplement: Table S1 — Patient Characteristics. (XLSX) [file pone.0087472.s002.xlsx]

## Sheet: Sheet1
Supplemental Table 1 Patient Characteristics
Study Number	Gender	Dx	Other clinical Features	standard aCGH Clinical Lab results	Cyto Clinical Lab Results
GE003	F	TOF	Cleft palate/ Hearing loss	NA	NA
GE009	F	TOF	ankylglossia	NA	46,XX.ish 22q11.2(TUPLE1/HIRAx2)
GE014	F	TOF	Small anterior diaphragmatic hernia	NA	46,XX.ish 22q11.2(TUPLE1/HIRAx2)[20]; nuc ish 22q11.2(TUPLE1/HIRAx2)[10]
GE006	M	TOF	none known	NA	46,XY.ish 22q11.2(TUPLE1/HIRAx2)
GE017	M	TOF	ankylglossia	NA	46,XY.ish 22q11.2(HIRAx2),22q13(ARSAx2)[20]; nuc ish(HIRA,ARSA)x2[10]
GE018	M	TOF	none known	NA	46,XY.ish 22q11.2(TUPLE1/HIRAx2)[20]; nuc ish 22q11.2(TUPLE1/HIRAx2)[10]
GE023	M	TOF	none known	NA	46,XY.ish 22q11.2(HIRAx2)[20]; nuc ish(HIRAx2)[10]
GE047	F	TOF	none known		ish 22q11.2(HIRAx2),22q13(N85A3x2)[20]; nuc ish(HIRA,N85A3)x2[10]
GE008	M	TOF	none known	NA	46,XY.ish 22q11.2(TUPLE1/HIRAx2)[20]; nuc ish 22q11.2(TUPLE1/HIRAx2)[10]
GE025	M	TOF	none known	NA	46,XY.ish 22q11.2(HIRAx2),22q13.3(N85A3x2)[20]; nuc ish(HIRA,N85A3)x2[10]
GE007	M	TOF	none known	NA	46,XY.ish 22q11.2(TUPLE1/HIRAx2)[20]; nuc ish 22q11.2(TUPLE1/HIRAx2)[10]
GE045	M	TOF	none known	arr(1-22)x2,(XY)x1 (CM-11-307) (Normal 180k array results)	NA
GE024	F	TOF	none known	NA	46,XX.ish 22q11.2(HIRAx2)[20]; nuc ish(HIRAx2)[10]
GE019	M	TOF	anomalous Left pulmonary artery	NA	46,XY.ish 22q11.2(HIRAx2),22q13(ARSAx2)[20]; nuc ish(HIRA,ARSA)x2[10]
GE048	M	TOF	none known	arr(1-22)x2,(XY)x1 (CM-11-441) (Normal 180k array results)	NA
GE011	F	TOF	complete atrioventricular canal	NA	46,XX,inv(9)(p11q12).ish 22q11.2(TUPLE1/HIRAx2)[20]; nuc ish 22q11.2(TUPLE1/HIRAx2)[10]
GE013	F	TOF	none known	NA	46,XX.ish 22q11.2(TUPLE1/HIRAx2)[20]; nuc ish 22q11.2(TUPLE1/HIRAx2)[10]
GE030	M	TOF	none known	NA	46,XY.ish 22q11.2(HIRAx2),22q13.3(N85A3x2)[20]; nuc ish(HIRA,N85A3)x2[10]
GE020	M	TOF	none known	NA	46,XY.ish 22q11.2(TUPLE1/HIRAx2)[20]; nuc ish 22q11.2(TUPLE1/HIRAx2)[10]
GE043	F	TOF	none known	NA	ish 22q11.2(HIRAx2),22q13.3(N85A3x2)[20]; nuc ish(HIRA,N85A3)x2[10]
GE029	M	TOF	none known	arr(1-22)x2,(XY)x1 (CG-10-1862) (Normal 244k array results)	NA
GE037	M	TOF	none known	NA	46,XY.ish 22q11.2(HIRAx2),22q13.3(N85A3x2)[20]; nuc ish(HIRA,N85A3)x2[10]
GE033	F	TOF	none known	NA	NA
GE035	M	TOF	none known	NA	NA
GE032	M	TOF	none known	NA	46,XY.ish 22q11.2(HIRAx2)[20]; nuc ish(HIRAx2)[10]
GE036	M	TOF	none known	NA	46,XY.ish 22q11.2(HIRAx2)[20]; nuc ish(HIRAx2)[10]
GE026	M	TOF	none known	arr(1-22)x2,(XY)x1 (CG-10-1250) (Normal 244k array results)	NA
GE038	M	TOF	none known	NA	NA
GE044	F	TOF	none known	NA	46,XX.ish 22q11.2(HIRAx2),22q13.3(N85A3x2)[20]; nuc ish(HIRA,N85A3)x2[10]
GE004	F	TOF	none known	NA	46,XX.ish 22q11.2(TUPLE1/HIRAx2)
GE039	F	TOF	none known	arr (1-22,X)x2 (CG-10-3727) (Normal 180k array results)	NA
GE010	F	TOF	none known	NA	46,XX.ish 22q11.2(TUPLE1/HIRAx2)[20]; nuc ish 22q11.2(TUPLE1/HIRAx2)[10]
GE002	M	TOF	none known	NA	46,XY.ish 22q11.2(TUPLE1/HIRAx2)
Pilot	M	TOF	none known
