# Supplementary material for: Ultra High-Resolution Gene Centric Genomic Structural Analysis of a Non-Syndromic Congenital Heart Defect, Tetralogy of Fallot
Source: PLoS One. 2014 Jan 31;9(1):e87472. doi: 10.1371/journal.pone.0087472 (PMC3909147; doi:10.1371/journal.pone.0087472)
Supplement: Table S2 — List of genes used to create the gene centric array. (XLSX) [file pone.0087472.s003.xlsx]

## Sheet: t
Supplemental Table 2. List of genes used to create the gene centric array
5 heart networks	validated genes	IPA gene list
ACVR1	AATK	mir-208
ACVR1B	ABCA1	CARM1L
ACVR2A	ABCC11	HDAC5
ACVR2B	ABCG1	BCL2L11
ADAM17	ACE	CDH4
ADRBK1	ACE2	HCN4
AKT1	ACTC1	HMGXB4
AKT2	ACTG1	DNAJB6
AKT3	ACVR2B	CDH7
APC	ADAM17	GJC1
APC2	ADAM9	SAE1
APH1A	ADD1	ABCC5
APPL1	ADIPOQ	CDH8
APPL2	ADRA1A	ABCC9
ARRB2	ADRA2A	DPP3
ATF2	ADRA2B	CDH10
AXIN1	ADRB1	GPC6
AXIN2	ADRB2	USH1C
BCL9	ADRBK1	COL4A3BP
BMP1	AGT	PPIF
BMP2	AGTR1	CDH13
BMP3	AGTR2	NAMPT
BMP4	AKR1C3	ABI2
BMP5	ALDH1A2	CDK2
BMP6	ALDH2	CDK4
BMP7	ANGPTL3	CALCRL
BMP8A	ANK2	INADL
BMP8B	ANKRD1	TRIB1
BMPR1A	AP1B1	RCAN2
BMPR1B	APOA1	LRRC17
BMPR2	APOA2	KCNMB2
BTRC	APOA4	CDK9
CCNB1	APOA5	CDKN1A
CCND1	APOB	ZMPSTE24
CCNE1	APOC2	CDKN1B
CCNE2	APOC3	FSTL3
CD44	APOE	DSCR4
CDC6	APOH	SPEG
CDH1	APOL1	PAK4
CDH12	ARHGDIG	LANCL1
CDH2	ARID4A	TRDN
CDH3	ATP2A2	WARS2
CDH5	ATRX	CACNG2
CDK2	AXIN1	CITED2
CDKN2A	BAG6	SEMA3A
CER1	BBS1	TUBB3
CREBBP	BBS2	TUBB4
CSNK1A1	BBS4	TUBB2C
CSNK1E	BBS5	DLC1
CSNK1G1	BCOR	ADARB1
CSNK1G2	BHMT	CDS1
CSNK1G3	BHMT2	PGCP
CSNK2A1	BIRC2	RAPGEF3
CSNK2A2	BIRC3	YAP1
CSNK2B	BMP10	SPON1
CTNNB1	BMP4	VAV3
DKK1	BMPR2	TAB1
DKK2	BRAF	UNC13B
DKK3	CALR	ADARB2
DKKL1	CAPN10	SEMA3C
DLL1	CAV1	NEBL
DLL3	CAV3	BATF
DLL4	CBS	GLRX3
DTX1	CCL2	TACC2
DTX3	CCNA2	SORBS1
DVL2	CD44	TXNRD2
DVL3	CDH13	MTHFS
DYRK1A	CDK6	SLCO1B1
EP300	CDKAL1	HEXIM1
FRAT1	CDKN2A	STAMBP
FRZB	CDKN2AIP	TXNIP
FURIN	CDKN2B	CENPF
FZD1	CDKN2C	POSTN
FZD10	CDKN2D	PMVK
FZD3	CELF1	CELF2
FZD4	CELF2	LBX1
FZD5	CELSR2	C6orf10
FZD6	CETP	FUT9
FZD7	CFC1	CORIN
FZD8	CFH	SLC12A7
GATA4	CHD7	MGEA5
GJA1	CHRD	SIX2
GLI2	CHRNA1	CTSC
GLI3	CHRNA4	CHL1
GLIS2	CIDEA	ZNF274
GNAO1	CILP2	IQGAP2
GNAQ	CITED2	FTCD
GSK3A	CLPTM1	PDE10A
HDAC1	CMA1	TSPAN9
HES1	COL2A1	NPFFR2
HES7	COL3A1	PROKR1
HEY1	CPS1	PPARGC1A
HEY2	CREBBP	PNPLA6
HHIP	CRELD1	UTS2
HKR1	CRHR1	MORF4L1
HNF1A	CRKL	PRDX3
ILK	CRP	AFG3L2
JAG1	CSDE1	ATF7
JAG2	CSF1R	RCBTB2
JUN	CSNK1D	RBPMS
KREMEN1	CSRP1	LECT1
KREMEN2	CST3	ADCY5
LEF1	CXCL12	ATE1
LFNG	CXCR4	FOXN3
LRP1	CYBA	PTPRT
LRP5	CYP11A1	FAF1
LRP6	CYP11B1	KIF3A
MAG	CYP11B2	POLR3A
MAML1	CYP17A1	CHI3L1
MAML2	CYP1A1	FSTL1
MAML3	CYP1A2	ADAMTS7
MAP3K7	CYP26B1	RASSF1
MAPK14	CYP26C1	CHEK2
MDM2	CYP2C19	AKAP13
MEF2C	CYP2C8	AKAP10
MMP7	CYP2C9	DUSP10
MYC	CYP2D6	RASSF8
MYH7	CYP2E1	HPS5
MYL2	CYR61	CA5B
NLK	DARC	EGLN3
NODAL	DDC	CHN2
NOG	DEFB1	CHRM1
NOTCH1	DHCR24	POU6F2
NOTCH2	DHCR7	CHRM2
NOTCH3	DHFR	CHRM3
NOTCH4	DLGAP5	CHRM4
NOX4	DNAH11	CHRM5
NPPA	DNAH5	CHRNA1
NPPB	DNAI1	GABARAPL2
NR5A2	DOCK7	CHRNA2
NUMB	DRD1	HELQ
NUMBL	DRD2	CHRNA3
POU5F1	DRD3	CHRNA4
PPARD	DRD4	CHRNA5
PPM1J	DSC2	CHRNA7
PPM1L	DSG2	ADCY8
PPP2CA	DSP	CHRNB1
PPP2CB	DVL1	TRIM9
PPP2R1A	DVL1L1	CHRNB2
PPP2R1B	ECE1	SLC2A13
PPP2R2A	EDN1	CHRNB3
PPP2R2B	EDN2	CHRNB4
PPP2R2C	EGFR	CHRND
PPP2R3A	EHMT1	CHRNE
PPP2R4	ELN	CHRNG
PPP2R5A	ENG	CARD16
PPP2R5C	ENPP1	PKD1L2
PPP2R5D	EP300	BTBD9
PPP2R5E	EPHX1	CSMD2
PRKACA	ERBB2	KLHL29
PRKACB	ERBB3	RHPN1
PRKACG	ESR1	OSBPL8
PRKAG1	ETS1	FBXO32
PRKAG2	EVC	SLC26A7
PRKAR1A	EVC2	CKM
PRKAR2A	EWSR1	WDFY2
PRKAR2B	EXT2	RAB3C
PRKCA	F12	LYSMD3
PRKCB	F13A1	FOXP4
PRKCD	F2	PHACTR3
PRKCE	F2R	C8orf34
PRKCG	F5	GRIN3A
PRKCH	F7	GRIN3B
PRKCI	FAS	APOA5
PRKCQ	FBLN1	MED12L
PRKD1	FBN1	TMC1
PRKD3	FBN2	PARD3B
PSEN1	FGA	RFFL
PSEN2	FGF8	ADD1
RARA	FKBP1A	ADD2
RARB	FKBP1B	CLU
RARG	FLNA	PNLIPRP3
RBPJ	FMN2	AMICA1
RUVBL2	FMO1	OR56A4
SFRP1	FMO3	LRRK2
SFRP2	FOLR1	TMEM132D
SFRP4	FOLR2	IKBIP
SFRP5	FOXC1	ANO4
SMAD1	FOXH1	TPPP2
SMAD2	FOXJ1	CCR5
SMAD4	FOXK2	AGPHD1
SMAD5	FOXL2	CMKLR1
SMAD6	FURIN	ANKRD26P1
SOX1	FXN	CDYL2
SOX10	G6PD	MSI2
SOX11	GAA	SLC38A10
SOX12	GABBR2	C17orf57
SOX13	GALNT2	LOXHD1
SOX15	GART	CNGB1
SOX17	GATA4	ADH1C
SOX18	GATA6	HSPB6
SOX3	GBX2	CNR1
SOX4	GDF1	CNR2
SOX5	GHR	CNTF
SOX6	GHRHR	DNAH14
SOX7	GJA1	SYT2
SOX8	GJA5	COL2A1
SOX9	GJA9	COL3A1
SRC	GLI1	COL4A1
SUFU	GNB3	OR6P1
TBX5	GP1BA	COL4A2
TCF3	GP6	COL5A1
TCF4	GPC3	COL5A2
TCF7	GPX1	NUP35
TCF7L1	GRK4	CNTNAP5
TCF7L2	GSTT1	COL9A2
TDGF1	GYS1	COL11A1
TGFB3	HAND1	REG3G
TGFBR1	HAND2	COL12A1
TGFBR2	HAS2	OSR1
TGFBR3	HBEGF	LYPD6B
TLE1	HES1	GALM
TLE3	HES4	CCDC148
TLE4	HEY2	COL19A1
TP53	HHEX	CPNE4
UBC	HIC1	COMT
UBD	HIC2	COL6A6
WIF1	HIF1A	ADK
WNT1	HIRA	COX4I1
WNT10A	HLA-B	EVC2
WNT11	HLA-G	ADM
WNT16	HMGB2	C5orf47
WNT2	HMGCR	HEATR7B2
WNT2B	HMOX1	CAPSL
WNT3	HNF1A	ADORA1
WNT3A	HNF1B	ADORA2A
WNT4	HNF4A	NCOA7
WNT5A	HOXA1	CPA3
WNT5B	HOXC4	ADORA2B
WNT6	HOXC5	MTPN
WNT7A	HPGD	CCDC26
WNT7B	HRAS	NKX2-6
WNT8A	HSD11B1	SGCZ
WNT8B	HSD11B2	AGPAT6
WNT9B	HSD3B1	CREB1
	ICAM1	CREM
	ID2	CRK
	IFNG	CRKL
	IFT80	ADORA3
	IGF1	CRP
	IGF2	MYO3B
	IGF2BP2	ZBTB46
	IGFBP4	NRSN1
	IKBKAP	SIRPA
	IL10	CRYAB
	IL10RA	CRYGB
	IL12A	PARP1
	IL1A	CRYZ
	IL1B	VTI1A
	IL1R2	MAPK14
	IL1RN	CSE1L
	IL4	CSF1
	IL5	CSF1R
	IL6	PIWIL4
	IL6R	ARHGAP42
	IL6ST	CSF3
	IL8	CSF3R
	INS	PRICKLE1
	INSR	ZNF664
	ISL1	E2F7
	ITGA2	CSK
	ITGB3	A2ML1
	JAG1	SERPINA12
	JMJD6	C14orf50
	JUP	FAM161B
	KCNH2	C14orf166B
	KCNJ11	HAPLN3
	KCNN3	ADRA1D
	KCNQ1	VCAN
	KCNQ1OT1	ZNF597
	KDR	ADRA1B
	KL	CST3
	KRAS	ANKRD29
	KREMEN1	ADRA1A
	KRIT1	NKX2-5
	LBP	C1orf127
	LBR	BROX
	LCAT	CTBP1
	LDLR	CTBP2
	LEF1	CTF1
	LEFTY2	CTGF
	LEP	IL23R
	LEPR	FAM78B
	LIPC	CTLA4
	LPA	CTNNA1
	LPL	CTNNA2
	MAFG	WFDC5
	MAP2K1	CTNNB1
	MAP2K2	ADRA2A
	MAPK7	CTNND2
	MBL2	LOC150568
	MED13L	SMYD1
	MEF2C	CTSB
	MEN1	CTSD
	MGP	ADRA2B
	MIA3	CTSG
	MID1	CTSH
	MIF	CTSL2
	MIR146A	FAM19A4
	MIR149	PPM1L
	MIR196A2	ADRA2C
	MIR499	GLIPR2
	MLXIPL	ZCWPW2
	MMP1	CMC1
	MMP3	CCDC50
	MMP9	CNTN4
	MS	CX3CR1
	MTHFD1	ZNF827
	MTHFD1L	CXADR
	MTHFD2	SCFD2
	MTHFR	CYB5A
	MTR	ADRB1
	MTRR	CYBA
	MYBPC3	CYBB
	MYH11	SH3RF2
	MYH6	ADRB2
	MYH7	NKAIN2
	MYL1	C6orf129
	MYL2	AMOTL1
	MYL3	ADRB3
	MYLK	TMEM213
	MYLK2	ADRBK1
	MYLPF	CYP2D6
	NAT2	CYP2J2
	NEUROD1	FAM87A
	NF1	LINGO2
	NFATC1	RG9MTD3
	NKX2-1	CYP11B2
	NKX2-5	CYP19A1
	NKX2-6	DAB1
	NNMT	CD55
	NODAL	IFLTD1
	NOG	DAG1
	NOS1	DGKB
	NOS2	DGKH
	NOS3	AP2A2
	NOTCH1	C14orf49
	NOTCH2	MDGA2
	NOX1	DARS
	NPHP3	ZFPM1
	NPPA	DCC
	NPPB	LPPR5
	NQO1	ACE
	NR2F2	DDC
	NR3C1	TMPRSS6
	NRAS	WDR69
	NRG1	DDIT3
	NSD1	CLEC4F
	OBSL1	XIRP1
	OPN1LW	SPATA5
	OPRM1	DES
	OTX2	BMPER
	OTXR	ADAMTS16
	OXT	ADAMTS19
	OXTR	SYNPO2
	P2RX4	DHFR
	P2RX7	NQO1
	PAFAH1B1	DIO2
	PBX4	DLG2
	PCK1	DMD
	PCSK2	ACAN
	PCSK5	DMPK
	PCSK6	DMRT1
	PDGFA	AGER
	PDGFC	DOCK1
	PDGFRA	DOCK2
	PDIA2	ABAT
	PDP2	DPP4
	PGR	DPP6
	PITX2	DPYD
	PKD1	DRD1
	PKP2	DRD2
	PLA2G1B	DRD3
	PLA2G4A	DRD4
	PLAGL1	DRD5
	PLUNC	JAG1
	PON1	DSC2
	PON3	DSCAM
	PPARG	RCAN1
	PPP3CA	DSG2
	PRKAG2	AGT
	PRKAR1A	DSP
	PROX1	DTNA
	PRRC2A	HBEGF
	PSEN1	DUSP1
	PSEN2	DUSP3
	PSMD9	DUSP6
	PSRC1	AGTR1
	PTEN	DVL2
	PTGER1	DVL3
	PTGER2	DYRK1A
	PTGER4	AGTR2
	PTGES	E2F1
	PTGES2	APLNR
	PTGFR	E2F3
	PTGIS	ECE1
	PTGS1	ABCA1
	PTGS2	S1PR1
	PTPN11	S1PR3
	RAF1	EDN1
	RAI1	EDN3
	RAI2	EDNRA
	RARA	EDNRB
	RARB	PHC1
	RARG	EEF1A2
	RBBP7	EEF1D
	RBP4	EFNA1
	REN	EFNB2
	REXO4	CELSR2
	RFC1	EGFR
	ROBO1	AHR
	ROBO2	METT5D1
	ROBO3	DCDC5
	ROBO4	AMN1
	ROR2	C12orf77
	RPAIN	ANO6
	RPS19	LOC196549
	RXRA	PAOX
	RYR2	NSMCE1
	SALL4	EIF4B
	SCD	ALG14
	SCN5A	ELF5
	SCNN1A	PLD5
	SELE	PCDP1
	SELS	VWA3B
	SEMA3C	ELN
	SERPINA6	SLC39A11
	SERPINE1	UNC13D
	SESN1	FBXO15
	SFTPB	ENG
	SFTPD	ENO1
	SH3PXD2B	KHDRBS2
	SHMT1	ENO2
	SHOC2	TSNARE1
	SIP1	ADAM32
	SIRT1	C9orf25
	SKI	EP300
	SLC19A1	EPAS1
	SLC24A5	EPB41
	SLC2A10	PDILT
	SLC30A8	EPHA7
	SLC6A4	EPHB1
	SLIT1	EPHB4
	SLIT2	EPO
	SLIT3	EPOR
	SMAD3	SLC36A1
	SMAD4	ERBB2
	SMAD6	ERBB3
	SOD2	ERBB4
	SOD3	AKT1
	SORT1	EYA4
	SOS1	ERN1
	SOX4	ESR1
	SRF	ESR2
	STRA6	ESRRG
	TAB2	ETS1
	TBL2	ETS2
	TBX1	MECOM
	TBX2	ALB
	TBX20	EXT1
	TBX3	EXT2
	TBX5	F2
	TBX6	F2R
	TCF21	F2RL1
	TCF7L2	F2RL2
	TCN2	F3
	TDGF1	F5
	TERC	F7
	TFAP2B	F10
	TGFB1	ALDH1A1
	TGFB2	F12
	TGFBR1	FABP4
	TGFBR2	FABP3
	TGFBR3	ACSL1
	TH	FAH
	THBS1	PTK2B
	THOC5	BPTF
	TLR4	C10orf107
	TMEM43	TMEM26
	TMSB4X	SLC37A2
	TNF	TPCN2
	TNFAIP3	FBN1
	TNFRSF1A	FBN2
	TNFRSF1B	GTSCR1
	TNNC1	DOK6
	TP73	LRRC63
	TPM1	RNF152
	TRADD	FAM13C
	TRAF1	EFHA1
	TRAF2	SPATA13
	TRIB1	BEND6
	TTN	GPR116
	TWIST1	PHACTR1
	TYMS	FKTN
	USF1	SDK1
	VCAM1	FCN2
	VCL	TMED4
	VEGFA	SCUBE3
	VEGFC	FER
	VNN1	FGB
	WFS1	FGF1
	WRN	FGF2
	ZBTB16	FGF8
	ZEB2	FGF12
	ZFPM2	FGF14
	ZIC3	GPC5
	AKT1	FGFR2
	ANKRD6	FHIT
	APP	FHL2
	ARHGEF7	FKBP1A
	ARRB1	XRN2
	ARRB2	FKBP1B
	AXIN2	DLGAP4
	BCL9	CPEB3
	BTRC	ANKRD26
	CSNK1A1	NLGN1
	CTBP1	PLEKHA6
	CTBP2	KIFAP3
	CTNNB1	FOXC1
	CUL1	SORCS3
	DAAM1	LIMCH1
	DAB2	RIMS1
	DKK2	DAAM1
	DLG1	MAPKBP1
	DLG2	KLHDC10
	DLG4	MYO16
	DVL3	KDM1A
	FBXW7	FOXC2
	FHL1	SAMD4A
	FHL2	PDZD2
	FZD1	MON2
	FZD2	TNIK
	FZD4	FOXM1
	FZD5	NCOA6
	FZD6	SETX
	GLMN	KIAA0564
	GPI	FOXO1
	GPR172A	KDM4C
	HDAC1	FOXO3
	HDAC2	ARHGAP26
	HEY1	MCF2L2
	HIPK2	FSTL4
	ITCH	TNRC6B
	JAG2	CLASP2
	JAK2	ZZEF1
	KCNJ5	FCHO1
	LFNG	FRMD4B
	LRP1	TBC1D9
	LRP5	EFR3A
	LRP6	SLC35D1
	MAGI3	GPD1L
	MAML2	FLNC
	MAML3	DIP2A
	MAP1B	PSME4
	MAP3K4	ACSBG1
	MAP3K7	FLT1
	MAPK1	JMJD6
	MAPK3	TBC1D1
	MPP2	FLT3
	NCOR2	SEL1L3
	NFKBIA	PLCB1
	NLK	FLT4
	NOTCH3	COBL
	NOTCH4	ASTN2
	NUMB	FMO1
	KAT2B	CAMTA1
	PIAS4	MCF2L
	POFUT1	MTUS2
	PPP2CA	LPHN3
	PPP2R5B	SMG6
	PRKCA	ANKS1A
	PRKCB	SIN3B
	RAC1	NCAPD3
	RBPJ	CUX2
	RELA	NEDD4L
	RHOA	SYNE1
	RING1	SMCHD1
	RUVBL1	DOCK9
	SENP2	FN1
	SF1	SUN1
	SIN3A	PSD3
	SKP1	KIAA0947
	SKP2	AHCYL2
	SMAD1	ZDHHC17
	SNW1	PIP5K1C
	SPEN	DICER1
	STAT3	SIRT3
	TAX1BP3	SIRT1
	TBP	ZFPM2
	TCF4	MLYCD
	TLE1	CRB1
	WDR12	TPSD1
	WLS	HEY1
	YY1	NPTXR
		FOLR1
		HEY2
		MACF1
		TTC9
		POFUT1
		CABIN1
		FOS
		MMD
		ADAT1
		SEZ6L
		LPAR3
		DDAH1
		DAPK2
		KCNE1L
		CA14
		CADM1
		C9orf5
		IL17RA
		ALK
		ALOX12
		FXN
		ALOX5
		ALOX5AP
		ZNF318
		SPDYA
		ATP6V0D2
		ALOX15
		MTOR
		ABL1
		FUCA2
		FUT8
		FYB
		C6orf191
		LASS6
		MSRB3
		SFTA3
		GAA
		NAALADL2
		GAB1
		GABRA1
		GABRA2
		GABRA3
		COL24A1
		GABRA4
		GABRA5
		GABRA6
		GABRB1
		GABRB2
		HMCN2
		GABRB3
		GABRD
		GK5
		GABRE
		ST6GALNAC3
		GABRG1
		GABRG2
		MAMDC2
		GABRG3
		GABRP
		CBY1
		FAM19A5
		TXN2
		POU2F3
		NIPBL
		DCAF12
		DFNB31
		PAMR1
		MTHFD1L
		RTTN
		MYRIP
		PNKD
		C2CD3
		LRIG1
		OSBPL3
		ATRNL1
		GLCE
		SETBP1
		MAGI3
		LTN1
		CNTNAP2
		AUTS2
		ERC2
		C20orf26
		LRIT1
		ABCA12
		GAS1
		PHGDH
		KCNG2
		GATA4
		FBXO22
		GATA6
		AK5
		SERGEF
		GBE1
		HSPB8
		GCG
		NUPR1
		HEYL
		ITGB1BP2
		OSTF1
		GDI2
		HS6ST3
		MDGA1
		GFRA1
		GFRA2
		GH1
		GHR
		NBEA
		GJA1
		CYFIP2
		GJA5
		PELP1
		PPA2
		LAMP3
		FOXP1
		CACNG4
		KCNMB3
		CACYBP
		PDE7B
		HSPB7
		GLA
		TUBG2
		CNTN6
		PDLIM3
		AMPH
		BMP10
		RBMS3
		GLDC
		KCNMB4
		STK39
		GLI2
		GLI3
		BIN1
		GLP1R
		GM2A
		GMDS
		GNA11
		GNAI2
		GNAL
		GNAO1
		GNAQ
		GNAS
		AMY2A
		GNG10
		AMY2B
		GPD2
		GPM6A
		POC1B
		LOC283140
		CXCR3
		ANKRD52
		MUC19
		GXYLT1
		SIAH3
		NCRNA00282
		C17orf28
		ANGPT1
		TTLL6
		HMSD
		LOC284395
		ANGPT2
		LOC285045
		LOC285176
		RNF212
		C4orf37
		LOC285577
		ZNF454
		PNPLA1
		ZNF775
		DLX6-AS1
		ANK1
		XKR6
		ZFP41
		NKAIN3
		LOC286186
		GRK5
		ANK2
		GPX1
		GPX3
		ANK3
		GRB2
		GRB10
		GRIA1
		GRIA4
		GRID1
		GRID2
		BZW2
		GRIK1
		GRIK2
		GRIK3
		KLF15
		GRIN1
		GRIN2A
		GRIN2B
		GRIN2C
		GRIN2D
		NR3C1
		METTL5
		GRM1
		C6orf15
		CTNNA3
		UHRF1
		GRM5
		GRM7
		GRM8
		CXCL3
		GSK3A
		GSK3B
		GSN
		GSTM1
		GTF2I
		GUCY1B2
		BLNK
		GUCY1A2
		GUCY1A3
		GUCY1B3
		GRHL1
		GYPB
		OSGIN1
		IL19
		GYS1
		SCHIP1
		LMCD1
		TBX21
		ANXA1
		H2AFZ
		HADHA
		HAS2
		HBA1/HBA2
		HCK
		HTT
		HDAC2
		ANXA4
		ANXA5
		KCNIP2
		HGF
		KCNIP1
		CD209
		NRG1
		CDR2L
		ANXA6
		HIF1A
		HIP1
		HK1
		HK2
		ANXA7
		HMGB1
		HMGCR
		HMGCS1
		HMOX1
		HNMT
		APC
		HPCAL1
		HPRT1
		HRAS
		HRC
		SERPINA9
		HSPA1A/HSPA1B
		XIAP
		HSPB1
		HSPB2
		BIRC5
		HSPD1
		HSPE1
		HSPG2
		APOA1
		HTR2B
		HTR2C
		HTR3A
		UBAC2
		APOB
		IBSP
		ICAM1
		LUZP2
		TMEM225
		LOC338797
		FAM19A2
		FAM5C
		LOC339483
		LOC339529
		ID1
		LOC339788
		ID2
		LOC339862
		ID3
		ACADM
		LOC340094
		ABCB5
		LRIT2
		C10orf112
		APOC1
		SYT10
		FREM2
		IDH3B
		IFI16
		RD3
		RSPO4
		IFNA1/IFNA13
		SAR1P3
		APOC3
		IFNAR1
		IFNAR2
		IFNB1
		IFNG
		IFNGR1
		LRRTM3
		IGF1
		APOE
		IGF1R
		IGF2R
		IGHMBP2
		RBPJ
		LCE1E
		IHH
		IKBKB
		IL1A
		IL1B
		IL1R1
		IL1RN
		IL2
		FASLG
		IL4
		IL6
		IL6R
		IL6ST
		IL10
		IL11
		AQP2
		TNFRSF9
		IL17A
		IL18
		ILK
		INHA
		INHBA
		CXCL10
		AQP6
		INS
		INSR
		IRAK1
		IREB2
		IRS1
		AR
		ISL1
		ITGA2B
		ITGA4
		ITGAL
		ITGAM
		ITGAV
		ITGB1
		ITGB2
		ARAF
		ITGB3
		ITPK1
		ITPR1
		ITPR2
		JAK2
		JARID2
		JUN
		JUND
		JUP
		KCNA1
		KCNA4
		KCNA5
		KCNA7
		KCNB1
		KCNC1
		C18orf34
		LOC374890
		C1orf175
		MIA3
		KCND2
		LOC375190
		CERKL
		KCNE1
		MAST4
		KCNH2
		PNPLA7
		AGRN
		KCNJ2
		FLJ46361
		KCNJ5
		KCNJ8
		SLC27A1
		KCNJ11
		KCNJ12
		KCNK2
		CA13
		KCNK3
		KCNMA1
		KCNMB1
		KCNN3
		KCNQ1
		KCNQ3
		KIT
		KLK2
		KLKB1
		KNG1
		RHOA
		C6orf204
		ENO4
		C10orf122
		INSC
		hCG 27695
		FLJ43276
		LOC388524
		C1orf46
		ISCA1L
		PSMG4
		LOC389405
		LIN28B
		SAMD5
		AFF3
		ACAT2
		OR4X1
		LAMA2
		LAMA4
		OR6Y1
		RPSA
		LASP1
		LBP
		LCAT
		LCK
		LCP2
		LCT
		LDLR
		LEP
		LEPR
		LGALS2
		LHCGR
		LIF
		LIFR
		LIMK1
		LIMS1
		LIPC
		ACCN1
		LMNA
		FLJ37505
		DKFZp451A211
		LMO1
		LOC400550
		FLJ46134
		LOC400940
		FLJ30838
		FAM190A
		LOC401177
		FLJ22536
		DKFZp686L13185
		SAMD12
		SRRM1L
		FLJ45872
		FLJ35024
		SNX30
		LPA
		VWC2L
		LPL
		LRP1
		LRP6
		LRP5
		LRPAP1
		SCGB1D4
		LTA
		ARNT
		LTBP1
		LTK
		ARNTL
		LY6E
		mir-1
		mir-126
		mir-133
		mir-150
		mir-15
		mir-21
		mir-214
		mir-23
		mir-29
		mir-320
		FAM19A1
		SMAD1
		SMAD2
		SMAD3
		SMAD4
		SMAD5
		SMAD6
		SMAD7
		ACCN2
		ARSB
		MAN2A1
		MAOA
		MAOB
		MAP4
		MATN2
		MB
		PIM3
		MBNL1
		MC2R
		MCL1
		MDK
		MDM2
		MDM4
		MEF2A
		LOC729991-MEF2B
		MEF2C
		MAP3K1
		MAP3K5
		KITLG
		ASAH1
		MIF
		MLF1
		ACHE
		NR3C2
		TRPM1
		MMP1
		MMP2
		MMP3
		MMP7
		MMP9
		ALDH6A1
		MNAT1
		MNT
		CD200
		MPO
		ASNA1
		hCG 1646157
		FAM183A
		FLJ16124
		LOC441204
		LOC441644
		OR2W5
		ASPH
		MSR1
		MSRA
		MSX1
		MSX2
		MT1A
		MT-TI
		MYBPC2
		MYBPC3
		MYC
		MYCN
		SERPINC1
		MYH6
		MYH7
		MYH9
		MYH10
		MYH11
		MYL1
		MYL2
		MYL3
		MYL4
		MYLK
		MYO1D
		MYO10
		MYOD1
		PPP1R12B
		NAB1
		NACA
		ATF3
		NAP1L4
		ATF4
		NCF2
		ATM
		NDUFV2
		RERE
		NELL1
		ATP1A1
		NF1
		ATP1A2
		NFATC1
		NFATC2
		NFIA
		NFATC3
		NFATC4
		ATP1A3
		NFKB1
		NFKBIA
		NFKBIL1
		ATP1A4
		NHLH1
		ATP1B1
		NODAL
		NOS1
		NOS2
		NOS3
		NOTCH1
		NPAS2
		NPPA
		NPPB
		ATP2A2
		NPPC
		NPR1
		NPR2
		NPR3
		NT5E
		NTF3
		NTF4
		NTRK2
		NTRK3
		ROR1
		DDR2
		ATP2B4
		OCA2
		ATP4A
		ATP4B
		OGDH
		OLR1
		TNFRSF11B
		ZNF295
		SCAPER
		OPRL1
		OPRM1
		OSM
		OVOL1
		OXT
		OXTR
		P2RX4
		P2RX7
		P2RY1
		P2RY6
		PEBP1
		FURIN
		PCSK6
		NOX4
		SERPINE1
		IL22
		ITSN2
		CNTN3
		PAPPA
		PARK2
		PAX3
		PAX5
		IRX4
		HDGFRP3
		SPOCK3
		NTM
		PBX1
		PBX2
		PBX3
		PDE11A
		FOXP3
		PCDH7
		ACOX1
		COQ6
		EXOSC3
		C3orf32
		MRPS7
		GAL
		MLXIPL
		IFT52
		ZNF706
		ANGPTL4
		ASB3
		IRAK4
		HSD17B12
		AADAT
		TUBD1
		TUBE1
		PLCE1
		PHF20
		PCSK5
		PCSK2
		RASL12
		CYP39A1
		KCNK9
		PDCD1
		PRR16
		PDE1A
		PDE1C
		SNX7
		PDE3A
		PDE3B
		PDE4A
		PDE4B
		PRKAG2
		PDE4C
		PDE4D
		HPCAL4
		PDE7A
		PDE8A
		ZC3HC1
		PDGFB
		IL23A
		MED15
		ATP6V1H
		HMP19
		ASB2
		SUFU
		PDPK1
		FBXO40
		GHRL
		WWOX
		PECAM1
		ZAK
		MYOZ2
		ACCN5
		TUBA8
		GALNT7
		PEX13
		PF4
		PFKFB1
		CDK14
		ATP5J
		PGF
		SERPINB8
		PIK3C2G
		PIK3CA
		PIM1
		PIK3CG
		PIK3R1
		PI4KA
		PITX2
		PKD1
		PKD2 (includes EG:18764)
		PKHD1
		PKP2
		PLA2G2A
		PLA2G4A
		PLA2G5
		PLAT
		PLAU
		UBASH3A
		LRP1B
		PLCG2
		PLD1
		PLG
		CLIC5
		SERPINF2
		PLN
		PLRG1
		PLXNA2
		S1PR5
		PNOC
		FXYD6
		IL20RA
		CLDN22
		SLCO1C1
		CNTN5
		SLC37A1
		PNLIP
		C21orf29
		TLR9
		SNTG1
		SNTG2
		GNG2
		SOX18
		GFOD1
		PON1
		PON2
		MOV10L1
		POR
		RNF216
		DGCR8
		RBM47
		CPVL
		HMGCLL1
		DLL4
		EGLN1
		GNB1L
		POU4F3
		DDX56
		ARL15
		POU6F1
		PPARA
		PPARD
		CRLS1
		PPARG
		MED1
		CNGB3
		RBFOX1
		ZRANB1
		TRIM44
		HYDIN
		TET2
		HAUS6
		NDE1
		TRPM7
		BCAS3
		GON4L
		BCOR
		UHRF1BP1
		PXK
		LAX1
		KIAA1797
		CMTM6
		PINX1
		PPP1CA
		PPP1R1A
		HEATR3
		C9orf68
		ENOX1
		IFT57
		MED9
		AVP
		FANCL
		ANO10
		ARMC4
		SRBD1
		LRRC8D
		PPP2CA
		MRPS10
		RNF220
		RIF1
		PBRM1
		AVPR1A
		SETD5
		LRRC20
		TYW1
		PSPC1
		PPP2R5E
		PPP3CA
		CPPED1
		PPP3CB
		AGPAT5
		PPP3CC
		PPP3R1
		PPP3R2
		STK32B
		AVPR2
		PRCP
		ETNK1
		BATF3
		PRF1
		ACCN4
		ELMOD1
		SOX6
		GALNT10
		CHRNA9
		PPP1R9A
		OTUB1
		PRKAA2
		DEPDC1
		CHD7
		SYBU
		LIMS2
		YEATS2
		FRMD4A
		PRKAR1A
		HHAT
		PARVA
		C1orf106
		TDP1
		PRKCA
		PRKCB
		CACNA2D3
		PRKCD
		DCP1A
		PRKCE
		DOK5
		RNF130
		PRKCG
		PRKCH
		UBAP2
		PKN1
		PLK1S1
		PRKD1
		PRKCQ
		MESP1
		PRKDC
		PRKG1
		MAPK1
		MAPK3
		MAPK7
		MAPK8
		MAPK11
		MAPK9
		PDGFC
		MAP2K1
		MAP2K3
		MAP2K5
		MAP2K6
		MAP2K7
		PCDHGA6
		DNAJC3
		PCDHB7
		KIAA1370
		PROC
		KIAA1217
		BTNL2
		CTNNBL1
		PROX1
		PRPSAP1
		LGMN
		KCNQ5
		RELN
		PSEN1
		PSEN2
		B2M
		JPH1
		FMN2
		PSMA4
		DPYSL5
		WRNIP1
		BDH2
		ANKS1B
		C21orf7
		CA10
		PMEPA1
		C3orf37
		PRTFDC1
		PRDM11
		CHRNA10
		TBX20
		PSMD1
		LYRM4
		MAN1C1
		PAK7
		TMEM63C
		JPH2
		TRIM54
		SALL4
		ZMIZ1
		SEPN1
		KIAA1199
		VANGL2
		KIAA1244
		SMEK2
		NHSL1
		PTAFR
		PTCH1
		PTEN
		BAG1
		PTGFR
		PTGIR
		RAB22A
		CYP20A1
		PTGS1
		PTGS2
		PTH1R
		ODZ2
		DSCAML1
		PPM1H
		FAM40B
		PTK2
		USP31
		PLEKHG1
		RNF150
		MKL2
		GPR158
		RPTOR
		KCTD16
		MIB1
		KIAA1324
		SORCS2
		ALPK3
		PTCHD2
		ZNF398
		CC2D2A
		ARHGAP20
		KIAA1409
		PREX1
		MKL1
		C8orf79
		KIAA1462
		KIAA1467
		SHROOM3
		PTN
		LOC57653
		QSOX1
		VAT1L
		ZSWIM6
		LRRC4C
		ZFYVE28
		PTPN11
		CYP4F11
		ZNF410
		PTPRD
		PTPRE
		PTPRJ
		PTPRM
		PTPRN2
		ACTA1
		BARD1
		PTPRO
		PVALB
		PVRL2
		PXN
		ALDH18A1
		PYGB
		PLEKHB1
		OVOL2
		MYL7
		BCAT1
		RAB1A
		RAB2A
		RAB4A
		RAC1
		RAD51L1
		RAF1
		RAG2
		IL22RA1
		RARA
		RARB
		RB1
		HIVEP3
		ACE2
		HRH4
		RXFP1
		LGR6
		CCND1
		RBP4
		BCL2
		RELB
		REN
		REST
		BCL2L1
		RGS2
		RGS4
		RLN1/RLN2
		RIT2
		RNASE3
		BCL6
		EXOC4
		BACH2
		PROK2
		ZFAND3
		ROBO1
		ROCK1
		RORA
		RORB
		RORC
		ROS1
		HCN2
		RPS3
		RPS6KA2
		RRAD
		BDKRB2
		CLIP1
		RXRA
		RXRB
		RYR2
		RYR3
		BDNF
		S100A1
		S100A6
		S100A10
		S100B
		SALL1
		SCD
		BGLAP
		SCN1A
		SCN1B
		BGN
		SCN5A
		SCN7A
		SCN9A
		SCNN1A
		SCNN1B
		SCNN1D
		SRL
		CCL2
		CCL3L1/CCL3L3
		CCL13
		SDC1
		CXCL12
		THADA
		UBE2O
		SELE
		SELP
		SEMA3F
		NPAS3
		CLSTN2
		EPB41L4A
		BLM
		SLC39A8
		XYLT1
		MAP2K4
		ERAP2
		ABCG8
		SRSF1
		SRSF2
		SOX17
		NSD1
		SFSWAP
		HIF3A
		WBSCR17
		MTMR14
		ATG3
		SGCB
		SGCD
		SGCG
		SCG5
		CSMD1
		SH3GL2
		SH3GL3
		MOSPD3
		BNC1
		SHB
		SHC1
		EBF2
		SHH
		SHOX2
		SMAP2
		ACBD3
		SMYD3
		MOSC1
		TNS3
		IQCH
		NMNAT1
		P2RY12
		ST3GAL1
		FAM129B
		CDCP1
		STIL
		BMP2
		SKP2
		SLC1A1
		RAPH1
		SLC1A2
		NBEAL1
		SLC1A4
		MARCKSL1
		WNK1
		SLC2A1
		SLC2A4
		BMP4
		SPATS2
		SMTN
		UBE2Z
		BMP5
		SLC6A3
		SLC6A4
		NCF1
		SLC6A8
		SLC8A1
		SLC9A1
		BMP7
		SLC12A1
		BMPR1A
		SLC19A1
		BMPR1B
		SLC22A3
		SLC22A5
		SLIT3
		SLN
		BMPR2
		SMARCA4
		STK33
		ZNF747
		BMX
		CYP4F12
		SMARCD3
		SMO
		SUMO3
		SNAPC4
		SNCA
		SNRPN
		BNIP3
		SNTB1
		SOAT1
		SOD1
		SOD2
		BNIP3L
		SOX4
		SOX5
		SOX9
		SP3
		SP4
		SPP1
		SPRR1A
		BPI
		SPTBN1
		SRI
		SREBF1
		SRF
		TRIM21
		SSTR1
		SSTR2
		SSTR3
		SSTR4
		SSTR5
		ST13
		ST14
		STAT1
		STAT3
		STAT4
		STAT6
		STATH
		STIM1
		STK4
		SUPV3L1
		ABCC8
		SYK
		SYT1
		TAC1
		ADAM17
		TACR3
		KLF5
		MAP3K7
		TBX1
		TAZ
		TBX2
		TBX5
		TBXA2R
		TBX3
		TCF15
		TDGF1
		ACTC1
		TEAD1
		BUB1B
		TERF2
		TERT
		TFAM
		NR2F2
		TGFA
		TGFB1
		TGFB2
		TGFB3
		TGFBR1
		TGFBR2
		TGFBR3
		TH
		THBD
		THBS1
		THBS2
		TSPO
		THRA
		THRB
		TIMP1
		TIMP2
		TKT
		ICAM5
		TLL1
		TLR2
		TLR4
		SERPING1
		TLR5
		TMOD1
		TNF
		TNFAIP3
		TNFAIP6
		TNNC1
		TNNI1
		TNNI3
		TNNT2
		TNS1
		TP53
		TP53BP2
		TPH1
		TPM1
		TPM2
		TPTE/TPTE2
		NR2C1
		TRAF1
		ACTG2
		TRIO
		TRPC1
		TRPC4
		TRPC6
		TSC1
		TSC2
		CAPN5
		C5
		TTN
		TUB
		TUBA4A
		TUBA3C/TUBA3D
		TUBB2A
		TUBG1
		C6
		HIRA
		TNFSF4
		CCR2
		TXN
		UCN
		VAV2
		VCAM1
		VCL
		VDR
		VEGFA
		VEGFB
		VHL
		VIP
		VIPR1
		VIPR2
		MPPED2
		VWF
		EIF4H
		CORO2A
		WNT3
		WNT5A
		WT1
		XDH
		ZIC3
		ZNF182
		CA1
		CA2
		CA3
		CA4
		CA5A
		CA6
		CA7
		ZNF124
		CA9
		ZNF148
		CA12
		CACNA1B
		CACNA1C
		ZMYM2
		CACNA1D
		CACNA1E
		CACNA1F
		CACNA1S
		ZYX
		LRP8
		CACNA2D1
		CACNB2
		TUBA1A
		CACNB4
		MALL
		CXCR4
		MANF
		CRELD1
		VKORC1
		TRPM8
		METT10D
		ALDH5A1
		TMEM43
		BAT1
		DCAF10
		PLA2G7
		TTC13
		SPAG16
		CORO7
		CALCA
		HECTD3
		DYNC2H1
		DHX40
		VEPH1
		ZMAT4
		CALCB
		LRRK1
		ZNF385D
		ASB13
		DHRS12
		MCTP1
		C7orf10
		CLMN
		PTCD2
		MOBKL2B
		CATSPERB
		ASAM
		PEAK1
		CCDC102B
		RIN3
		SPEF2
		TNIP3
		KIAA0319L
		ERMP1
		ATAT1
		ZNF767
		DOCK5
		TRPM3
		TUBA4B
		FRAS1
		ASRGL1
		C13orf18
		BRD3
		FHOD3
		ARMC9
		ALPK1
		PDGFD
		KCNIP4
		LPAL2
		ADAM12
		CSRP3
		FOSL1
		FGF23
		TSEN2
		ITIH5
		CMIP
		EEPD1
		HMGA2
		IFT88
		TUBB1
		WNT5B
		COLEC12
		DPF3
		CAMK4
		VOPP1
		C1orf21
		TMEM163
		DIAPH3
		AKAP1
		CAMK2D
		DOCK8
		SF3A2
		ADAMTS12
		HBN1
		SBF2
		ST6GALNAC5
		MKKS
		SYN3
		DYSF
		CAST
		CASP1
		CASP3
		FAM107B
		CALN1
		CRISPLD2
		MIXL1
		C10orf11
		IMMP2L
		PIP5K1B
		PLA2G6
		NCALD
[truncated: 238 more rows]
